# Supplementary material for: Cecal metagenome and mucosal transcriptome of broilers after an enteric challenge and fed diets with different fiber types and concentrations1
Source: Poult Sci. 2026 May 22;105(9):107151. doi: 10.1016/j.psj.2026.107151 (PMC13266104; doi:10.1016/j.psj.2026.107151)
Supplement: Supplementary file 1 [file mmc1.xlsx]

## Sheet: Guide to Sections
Response of broilers subjected to an enteric challenge and fed diets with different fiber types and concentrations - part 2: cecal metagenome, and mucosal transcriptome
SUPPLEMENTARY DATA 1
Number of significantly enriched hallmark pathways analyzed using the GSEA software (Preranked module). For Gene Set Enrichment Analysis (GSEA), gene lists were ranked based on the metric: sign(log₂(FoldChange)) × (-log₁₀(P-value)). Gene sets were considered significantly enriched if they met the threshold of an FDR q-value ≤ 0.05. For pathway enrichemnt gene set data was generated from the cecal…
Tab			Comparison (Cecal)
GC1			GSEA d 21: PC vs. NC (GSEA = 23)
GC2			GSEA d 21: OH vs. PC (GSEA = 10)
GC3			GSEA d 21: OH-WM vs. PC (GSEA = 15)
GC4			GSEA d 21: OH-SBP vs. PC (GSEA = 27)
GC5			GSEA d 21: SH vs. PC (GSEA = 21)
GC6			GSEA d 21: SH-WM vs. PC (GSEA = 17)
GC7			GSEA d 21: SH-SBP vs. PC (GSEA = 13)

## Sheet: GC1
GSEA d 21: PC vs. NC (GSEA = 23)
NAME	SIZE	ES	NES	NOM p-val	FDR q-val	FWER p-val	RANK AT MAX	LEADING EDGE
HALLMARK_E2F_TARGETS	173	-0.467169	-2.29776	0	0	0	6196	tags=57%, list=30%, signal=81%
HALLMARK_MYC_TARGETS_V2	50	-0.529126	-2.06851	0	0	0	6476	tags=64%, list=32%, signal=93%
HALLMARK_G2M_CHECKPOINT	167	-0.404214	-1.95312	0	0	0	4255	tags=39%, list=21%, signal=49%
HALLMARK_PANCREAS_BETA_CELLS	38	-0.387191	-1.43555	0.038835	0.0532485	0.244	2982	tags=34%, list=15%, signal=40%
HALLMARK_INTERFERON_GAMMA_RESPONSE	135	0.686247	2.98465	0	0	0	3157	tags=57%, list=15%, signal=67%
HALLMARK_INTERFERON_ALPHA_RESPONSE	60	0.766599	2.89811	0	0	0	2577	tags=72%, list=13%, signal=82%
HALLMARK_TNFA_SIGNALING_VIA_NFKB	158	0.530218	2.34834	0	0	0	4144	tags=47%, list=20%, signal=58%
HALLMARK_ALLOGRAFT_REJECTION	144	0.470655	2.04305	0	0	0	4330	tags=40%, list=21%, signal=50%
HALLMARK_INFLAMMATORY_RESPONSE	149	0.466204	2.0299	0	0	0	4171	tags=40%, list=20%, signal=49%
HALLMARK_HYPOXIA	167	0.456698	2.01475	0	0	0	2898	tags=32%, list=14%, signal=37%
HALLMARK_PROTEIN_SECRETION	92	0.456947	1.85138	0	0.000634085	0.004	4622	tags=47%, list=23%, signal=60%
HALLMARK_COMPLEMENT	158	0.412122	1.80992	0	0.000849143	0.006	4985	tags=40%, list=24%, signal=52%
HALLMARK_APOPTOSIS	136	0.414079	1.79167	0	0.000868991	0.007	4955	tags=39%, list=24%, signal=51%
HALLMARK_P53_PATHWAY	170	0.400641	1.78309	0	0.00108518	0.01	3834	tags=31%, list=19%, signal=38%
HALLMARK_IL6_JAK_STAT3_SIGNALING	72	0.455483	1.76165	0.00160772	0.00129078	0.013	3632	tags=39%, list=18%, signal=47%
HALLMARK_CHOLESTEROL_HOMEOSTASIS	60	0.448717	1.68652	0.0015873	0.00297191	0.032	5479	tags=50%, list=27%, signal=68%
HALLMARK_GLYCOLYSIS	177	0.369795	1.66842	0	0.0035676	0.041	5012	tags=36%, list=24%, signal=47%
HALLMARK_UV_RESPONSE_UP	128	0.380363	1.62332	0.00148368	0.0058418	0.072	3567	tags=28%, list=17%, signal=34%
HALLMARK_IL2_STAT5_SIGNALING	171	0.36016	1.60894	0.0013986	0.00620951	0.081	5238	tags=43%, list=26%, signal=57%
HALLMARK_XENOBIOTIC_METABOLISM	150	0.368709	1.58958	0	0.00742619	0.104	2719	tags=25%, list=13%, signal=28%
HALLMARK_ANDROGEN_RESPONSE	90	0.368233	1.48651	0.0151057	0.0237024	0.305	3742	tags=29%, list=18%, signal=35%
HALLMARK_HEME_METABOLISM	158	0.325778	1.44559	0.011396	0.0354114	0.436	4351	tags=30%, list=21%, signal=38%
HALLMARK_ADIPOGENESIS	173	0.318413	1.42155	0.0113798	0.043565	0.525	3854	tags=28%, list=19%, signal=34%
														A p-value of 0 in GSEA is often interpreted as a very strong indication of statistically significant enrichment, suggesting a highly unlikely occurrence by chance.

## Sheet: GC2
GSEA d 21: OH vs. PC (GSEA = 10)
NAME	SIZE	ES	NES	NOM p-val	FDR q-val	FWER p-val	RANK AT MAX	LEADING EDGE
HALLMARK_E2F_TARGETS	173	0.533069	2.67211	0	0	0	5203	tags=60%, list=25%, signal=80%
HALLMARK_MYC_TARGETS_V1	172	0.49896	2.52707	0	0	0	4706	tags=48%, list=23%, signal=61%
HALLMARK_G2M_CHECKPOINT	167	0.498947	2.47952	0	0	0	3797	tags=47%, list=19%, signal=57%
HALLMARK_MYC_TARGETS_V2	50	0.566477	2.30606	0	0	0	5670	tags=72%, list=28%, signal=99%
HALLMARK_EPITHELIAL_MESENCHYMAL_TRANSITION	176	0.425618	2.18166	0	0	0	6381	tags=56%, list=31%, signal=80%
HALLMARK_OXIDATIVE_PHOSPHORYLATION	165	0.409846	2.04827	0	0	0	5384	tags=48%, list=26%, signal=64%
HALLMARK_COAGULATION	112	0.356584	1.66622	0	0.00727404	0.026	4755	tags=40%, list=23%, signal=52%
HALLMARK_MTORC1_SIGNALING	170	0.324826	1.63948	0	0.00873629	0.037	5987	tags=41%, list=29%, signal=58%
HALLMARK_DNA_REPAIR	132	0.327716	1.61679	0	0.00954213	0.043	3791	tags=33%, list=19%, signal=40%
HALLMARK_UV_RESPONSE_UP	128	0.309576	1.49788	0	0.0281385	0.137	5876	tags=41%, list=29%, signal=58%

## Sheet: GC3
GSEA d 21: OH-WM vs. PC (GSEA = 15)
NAME	SIZE	ES	NES	NOM p-val	FDR q-val	FWER p-val	RANK AT MAX	LEADING EDGE
HALLMARK_EPITHELIAL_MESENCHYMAL_TRANSITION	176	-0.481315	-2.34974	0	0	0	5003	tags=54%, list=24%, signal=71%
HALLMARK_HYPOXIA	167	-0.400439	-1.93491	0	0.00222222	0.002	5770	tags=51%, list=28%, signal=71%
HALLMARK_IL6_JAK_STAT3_SIGNALING	72	-0.456347	-1.92744	0	0.00148148	0.002	4585	tags=42%, list=22%, signal=53%
HALLMARK_COAGULATION	112	-0.351514	-1.59761	0	0.0343827	0.069	7132	tags=54%, list=35%, signal=82%
HALLMARK_TGF_BETA_SIGNALING	48	-0.408135	-1.56251	0.00497512	0.0382238	0.096	3931	tags=38%, list=19%, signal=46%
HALLMARK_MYOGENESIS	162	-0.319073	-1.53718	0.00309598	0.0397757	0.119	4201	tags=33%, list=21%, signal=41%
HALLMARK_INFLAMMATORY_RESPONSE	149	-0.321878	-1.51525	0	0.0415259	0.145	4687	tags=33%, list=23%, signal=42%
HALLMARK_ANGIOGENESIS	29	-0.442188	-1.51366	0.0243309	0.037034	0.148	5735	tags=55%, list=28%, signal=77%
HALLMARK_ALLOGRAFT_REJECTION	144	-0.311339	-1.47189	0.00289017	0.0479248	0.213	5044	tags=33%, list=25%, signal=44%
HALLMARK_INTERFERON_GAMMA_RESPONSE	135	-0.316028	-1.46902	0.00607903	0.044021	0.218	6206	tags=41%, list=30%, signal=58%
HALLMARK_E2F_TARGETS	173	0.628448	2.8227	0	0	0	4860	tags=66%, list=24%, signal=86%
HALLMARK_G2M_CHECKPOINT	167	0.593205	2.68844	0	0	0	4458	tags=55%, list=22%, signal=70%
HALLMARK_MYC_TARGETS_V1	172	0.483105	2.18528	0	0	0	6462	tags=51%, list=32%, signal=74%
HALLMARK_MITOTIC_SPINDLE	180	0.453087	2.06949	0	0	0	2415	tags=27%, list=12%, signal=30%
HALLMARK_MYC_TARGETS_V2	50	0.537701	1.96747	0	0	0	4704	tags=52%, list=23%, signal=67%

## Sheet: GC4
GSEA d 21: OH-SBP vs. PC (GSEA = 27)
NAME	SIZE	ES	NES	NOM p-val	FDR q-val	FWER p-val	RANK AT MAX	LEADING EDGE
HALLMARK_TNFA_SIGNALING_VIA_NFKB	158	-0.518171	-2.63147	0	0	0	5077	tags=54%, list=25%, signal=72%
HALLMARK_INTERFERON_GAMMA_RESPONSE	135	-0.489002	-2.38723	0	0	0	4595	tags=53%, list=22%, signal=67%
HALLMARK_IL6_JAK_STAT3_SIGNALING	72	-0.528538	-2.34298	0	0	0	3853	tags=46%, list=19%, signal=56%
HALLMARK_ALLOGRAFT_REJECTION	144	-0.439524	-2.15343	0	0	0	3912	tags=40%, list=19%, signal=49%
HALLMARK_INFLAMMATORY_RESPONSE	149	-0.416987	-2.08282	0	0	0	4494	tags=41%, list=22%, signal=52%
HALLMARK_KRAS_SIGNALING_UP	168	-0.329928	-1.69843	0	0.00572389	0.025	5293	tags=42%, list=26%, signal=56%
HALLMARK_IL2_STAT5_SIGNALING	171	-0.29807	-1.51722	0	0.0260935	0.123	3355	tags=28%, list=16%, signal=33%
HALLMARK_INTERFERON_ALPHA_RESPONSE	60	-0.350096	-1.49847	0.0188679	0.0265638	0.142	4595	tags=42%, list=22%, signal=54%
HALLMARK_COMPLEMENT	158	-0.281199	-1.43549	0	0.0429641	0.245	5003	tags=37%, list=24%, signal=48%
HALLMARK_TGF_BETA_SIGNALING	48	-0.358338	-1.41866	0.0414201	0.0440881	0.274	3499	tags=31%, list=17%, signal=38%
HALLMARK_ANGIOGENESIS	29	-0.390895	-1.41343	0.0558511	0.0417118	0.284	7932	tags=62%, list=39%, signal=101%
HALLMARK_UV_RESPONSE_DN	133	-0.279516	-1.36173	0.0168067	0.056428	0.392	4684	tags=30%, list=23%, signal=39%
HALLMARK_OXIDATIVE_PHOSPHORYLATION	165	0.60882	2.72875	0	0	0	5220	tags=66%, list=25%, signal=88%
HALLMARK_FATTY_ACID_METABOLISM	136	0.511115	2.2354	0	0	0	5233	tags=49%, list=26%, signal=65%
HALLMARK_MYC_TARGETS_V1	172	0.479767	2.15862	0	0	0	4478	tags=41%, list=22%, signal=52%
HALLMARK_REACTIVE_OXYGEN_SPECIES_PATHWAY	42	0.580366	2.07074	0	0	0	2723	tags=40%, list=13%, signal=47%
HALLMARK_MYC_TARGETS_V2	50	0.560067	2.03874	0	0	0	3510	tags=44%, list=17%, signal=53%
HALLMARK_G2M_CHECKPOINT	167	0.427144	1.91631	0	0.000132479	0.001	7007	tags=54%, list=34%, signal=81%
HALLMARK_ADIPOGENESIS	173	0.413991	1.86124	0	0.000600367	0.005	3641	tags=32%, list=18%, signal=39%
HALLMARK_DNA_REPAIR	132	0.418388	1.82268	0	0.000948854	0.009	5599	tags=49%, list=27%, signal=67%
HALLMARK_E2F_TARGETS	173	0.388118	1.74101	0	0.00281545	0.03	5905	tags=47%, list=29%, signal=66%
HALLMARK_GLYCOLYSIS	177	0.368302	1.67352	0	0.0048571	0.057	3613	tags=29%, list=18%, signal=35%
HALLMARK_MTORC1_SIGNALING	170	0.364833	1.65425	0	0.00583213	0.073	4606	tags=35%, list=22%, signal=45%
HALLMARK_UNFOLDED_PROTEIN_RESPONSE	97	0.374257	1.55686	0.0070922	0.0162003	0.205	4408	tags=35%, list=22%, signal=44%
HALLMARK_PEROXISOME	93	0.377901	1.55319	0.00998574	0.0156222	0.213	5575	tags=39%, list=27%, signal=53%
HALLMARK_NOTCH_SIGNALING	30	0.452831	1.50569	0.0440457	0.0232405	0.305	4054	tags=40%, list=20%, signal=50%
HALLMARK_CHOLESTEROL_HOMEOSTASIS	60	0.381604	1.46051	0.0268657	0.0336077	0.446	4480	tags=33%, list=22%, signal=43%

## Sheet: GC5
GSEA d 21: SH vs. PC (GSEA = 21)
NAME	SIZE	ES	NES	NOM p-val	FDR q-val	FWER p-val	RANK AT MAX	LEADING EDGE
HALLMARK_ANGIOGENESIS	29	-0.548853	-1.8306	0	0.00464408	0.004	5692	tags=59%, list=28%, signal=81%
HALLMARK_EPITHELIAL_MESENCHYMAL_TRANSITION	176	-0.38787	-1.81592	0	0.00398954	0.007	5193	tags=37%, list=25%, signal=49%
HALLMARK_HYPOXIA	167	-0.363466	-1.7038	0.00171233	0.00996088	0.028	4957	tags=41%, list=24%, signal=53%
HALLMARK_COAGULATION	112	-0.369934	-1.65044	0	0.0134628	0.051	4580	tags=37%, list=22%, signal=47%
HALLMARK_TNFA_SIGNALING_VIA_NFKB	158	-0.352507	-1.63717	0	0.0126057	0.06	5065	tags=35%, list=25%, signal=47%
HALLMARK_TGF_BETA_SIGNALING	48	-0.401104	-1.50525	0.0146252	0.0377626	0.187	4900	tags=40%, list=24%, signal=52%
HALLMARK_UV_RESPONSE_DN	133	-0.319159	-1.46567	0.00881834	0.051383	0.282	6600	tags=42%, list=32%, signal=62%
HALLMARK_MYOGENESIS	162	-0.311974	-1.45785	0.0034904	0.0486442	0.302	6408	tags=44%, list=31%, signal=64%
HALLMARK_COMPLEMENT	158	-0.313462	-1.45708	0.00177305	0.0434655	0.303	7308	tags=50%, list=36%, signal=77%
HALLMARK_E2F_TARGETS	173	0.656567	3.18776	0	0	0	3774	tags=65%, list=18%, signal=79%
HALLMARK_G2M_CHECKPOINT	167	0.644837	3.10035	0	0	0	3106	tags=54%, list=15%, signal=64%
HALLMARK_MYC_TARGETS_V1	172	0.63801	3.05846	0	0	0	4312	tags=63%, list=21%, signal=80%
HALLMARK_OXIDATIVE_PHOSPHORYLATION	165	0.57604	2.78423	0	0	0	4951	tags=63%, list=24%, signal=82%
HALLMARK_MYC_TARGETS_V2	50	0.702539	2.72723	0	0	0	3553	tags=72%, list=17%, signal=87%
HALLMARK_MTORC1_SIGNALING	170	0.451321	2.15614	0	0	0	5388	tags=51%, list=26%, signal=68%
HALLMARK_DNA_REPAIR	132	0.458896	2.13681	0	0	0	4422	tags=46%, list=22%, signal=59%
HALLMARK_MITOTIC_SPINDLE	180	0.38689	1.87399	0	8.75e-05	0.001	4407	tags=36%, list=22%, signal=45%
HALLMARK_UNFOLDED_PROTEIN_RESPONSE	97	0.41664	1.8517	0	0.000207407	0.002	4619	tags=46%, list=23%, signal=60%
HALLMARK_REACTIVE_OXYGEN_SPECIES_PATHWAY	42	0.467233	1.78275	0	0.000827193	0.009	6341	tags=55%, list=31%, signal=79%
HALLMARK_FATTY_ACID_METABOLISM	136	0.341796	1.59563	0	0.00758995	0.081	3698	tags=32%, list=18%, signal=38%
HALLMARK_ADIPOGENESIS	173	0.29126	1.40212	0.00717703	0.0400031	0.406	4797	tags=38%, list=23%, signal=49%

## Sheet: GC6
GSEA d 21: SH-WM vs. PC (GSEA = 17)
NAME	SIZE	ES	NES	NOM p-val	FDR q-val	FWER p-val	RANK AT MAX	LEADING EDGE
HALLMARK_INFLAMMATORY_RESPONSE	149	-0.425375	-1.93902	0	0	0	6843	tags=51%, list=33%, signal=76%
HALLMARK_COAGULATION	112	-0.442943	-1.90305	0	0	0	5113	tags=48%, list=25%, signal=64%
HALLMARK_INTERFERON_GAMMA_RESPONSE	135	-0.403718	-1.77528	0	0.00164679	0.006	6720	tags=53%, list=33%, signal=78%
HALLMARK_COMPLEMENT	158	-0.389553	-1.77095	0	0.00143104	0.007	5208	tags=41%, list=25%, signal=54%
HALLMARK_INTERFERON_ALPHA_RESPONSE	60	-0.444857	-1.75066	0	0.00197261	0.012	6129	tags=53%, list=30%, signal=76%
HALLMARK_EPITHELIAL_MESENCHYMAL_TRANSITION	176	-0.356614	-1.63687	0.00137174	0.010318	0.07	6613	tags=49%, list=32%, signal=72%
HALLMARK_ALLOGRAFT_REJECTION	144	-0.364696	-1.63666	0	0.00884398	0.07	4731	tags=30%, list=23%, signal=39%
HALLMARK_HYPOXIA	167	-0.358122	-1.63505	0	0.0078451	0.071	3766	tags=32%, list=18%, signal=39%
HALLMARK_ANGIOGENESIS	29	-0.485382	-1.59003	0.0178571	0.0120535	0.123	4867	tags=48%, list=24%, signal=63%
HALLMARK_TNFA_SIGNALING_VIA_NFKB	158	-0.348566	-1.5783	0.00416667	0.012288	0.139	6292	tags=46%, list=31%, signal=65%
HALLMARK_IL6_JAK_STAT3_SIGNALING	72	-0.354445	-1.41894	0.042618	0.0591754	0.543	5134	tags=38%, list=25%, signal=50%
HALLMARK_G2M_CHECKPOINT	167	0.61057	3.02284	0	0	0	4746	tags=62%, list=23%, signal=80%
HALLMARK_E2F_TARGETS	173	0.573752	2.85359	0	0	0	4716	tags=62%, list=23%, signal=80%
HALLMARK_MYC_TARGETS_V1	172	0.453472	2.27134	0	0	0	5575	tags=53%, list=27%, signal=72%
HALLMARK_MYC_TARGETS_V2	50	0.549023	2.19693	0	0	0	5428	tags=66%, list=27%, signal=90%
HALLMARK_OXIDATIVE_PHOSPHORYLATION	165	0.426891	2.12903	0	0	0	4546	tags=43%, list=22%, signal=55%
HALLMARK_MITOTIC_SPINDLE	180	0.320331	1.59331	0	0.0174554	0.072	3269	tags=31%, list=16%, signal=36%

## Sheet: GC7
GSEA d 21: SH-SBP vs. PC (GSEA = 13)
NAME	SIZE	ES	NES	NOM p-val	FDR q-val	FWER p-val	RANK AT MAX	LEADING EDGE
HALLMARK_EPITHELIAL_MESENCHYMAL_TRANSITION	176	-0.531896	-2.53331	0	0	0	4757	tags=57%, list=23%, signal=74%
HALLMARK_ANGIOGENESIS	29	-0.66328	-2.21206	0	0	0	3340	tags=59%, list=16%, signal=70%
HALLMARK_COAGULATION	112	-0.430103	-1.88664	0	0.0038195	0.008	5259	tags=49%, list=26%, signal=66%
HALLMARK_MYOGENESIS	162	-0.405628	-1.88158	0	0.00286462	0.008	3219	tags=35%, list=16%, signal=41%
HALLMARK_UV_RESPONSE_DN	133	-0.41158	-1.85594	0	0.00280204	0.01	3531	tags=33%, list=17%, signal=40%
HALLMARK_COMPLEMENT	158	-0.366577	-1.71318	0.00376648	0.00815285	0.033	5777	tags=41%, list=28%, signal=57%
HALLMARK_INFLAMMATORY_RESPONSE	149	-0.3427	-1.58875	0.00181818	0.020853	0.099	4500	tags=36%, list=22%, signal=45%
HALLMARK_ALLOGRAFT_REJECTION	144	-0.340403	-1.54971	0.00181488	0.0286342	0.15	6271	tags=49%, list=31%, signal=70%
HALLMARK_KRAS_SIGNALING_UP	168	-0.321352	-1.51387	0.00361664	0.0365415	0.209	4249	tags=32%, list=21%, signal=39%
HALLMARK_HYPOXIA	167	-0.319949	-1.494	0.00379507	0.0394508	0.247	4379	tags=32%, list=21%, signal=41%
HALLMARK_APICAL_JUNCTION	161	-0.314706	-1.45794	0.00724638	0.0490293	0.321	4768	tags=37%, list=23%, signal=48%
HALLMARK_INTERFERON_ALPHA_RESPONSE	60	0.435738	1.7688	0	0.00523127	0.009	4280	tags=43%, list=21%, signal=55%
HALLMARK_MITOTIC_SPINDLE	180	0.329958	1.60072	0	0.026791	0.093	5885	tags=44%, list=29%, signal=62%
