# Supplementary material for: Cecal metagenome and mucosal transcriptome of broilers after an enteric challenge and fed diets with different fiber types and concentrations1
Source: Poult Sci. 2026 May 22;105(9):107151. doi: 10.1016/j.psj.2026.107151 (PMC13266104; doi:10.1016/j.psj.2026.107151)
Supplement: Supplementary file 2 [file mmc2.xlsx]

## Sheet: Guide to Sections
Response of broilers subjected to an enteric challenge and fed diets with different fiber types and concentrations - part 2: cecal metagenome, and mucosal transcriptome
SUPPLEMENTARY DATA 2
Number of significantly differentially expressed genes (DEGs: adjusted P-value < 0.05 and absolute log₂ fold change > 1) and taxons (adjusted P-value < 0.05) identified by DESeq2 analysis in the cecal transcriptomes (mucosal) and metagenome (content) of broilers on day 21. PC was comapred to the NC to access the effect of challenge and then all the challneged fiber supplemented groups were coampr…
Tab			Comparison (DEGs: Cecum)
C1			DEGs d 21: PC vs. NC (DEGs = 126)
C2			DEGs d 21: OH vs. PC (DEGs = 0)
C3			DEGs d 21: OH-WM vs. PC (DEGs = 0)
C4			DEGs d 21: OH-SBP vs. PC (DEGs = 0)
C5			DEGs d 21: SH vs. PC (DEGs = 0)
C6			DEGs d 21: SH-WM vs. PC (DEGs = 0)
C7			DEGs d 21: SH-SBP vs. PC (DEGs = 0)
Tab			Comparison (Taxons: Cecum)
T1			Taxons d 21: PC vs. NC (Species = 88)
T2			Taxons d 21: OH vs. PC (Species = 7)
T3			Taxons d 21: OH-WM vs. PC (Species = 13)
T4			Taxons d 21: OH-SBP vs. PC (Species = 12)
T5			Taxons d 21: SH vs. PC (Species = 11)
T6			Taxons d 21: SH-WM vs. PC (Species = 19)
T7			Taxons d 21: SH-SBP vs. PC (Species = 3)

## Sheet: C1
DEGs d 21: PC vs. NC (DEGs = 126)
Gene Symbol	baseMean	log2FoldChange	lfcSE	stat	pvalue	padj
GZMA	2271	3.46372	0.607585	5.7008	1.19249e-08	0.000105195
LOC107051780	68.5922	2.1957	0.377513	5.81621	6.01973e-09	0.000105195
GDA	507.636	1.91877	0.346983	5.52988	3.20456e-08	0.00018846
SERPINB5	169.849	2.25383	0.420722	5.35704	8.45945e-08	0.0002985
GFRA2	13.8604	-3.87196	0.732377	-5.28684	1.24444e-07	0.000313652
ATF3	259.694	1.62055	0.309024	5.2441	1.5705e-07	0.000346354
LOC107052902	36.2106	3.58437	0.694685	5.15971	2.47329e-07	0.000484848
LY6EL	189.532	4.47864	0.879517	5.09216	3.54002e-07	0.000624565
B3GNT7	1476.49	1.93366	0.382392	5.05674	4.26481e-07	0.000627034
LOC107055012	89.3372	1.64256	0.324604	5.06021	4.18794e-07	0.000627034
SLC22A13	331.277	4.49096	0.916964	4.89764	9.69924e-07	0.00131634
EXOC3L4	466.281	1.2873	0.266343	4.83324	1.34329e-06	0.00169284
CHST4	836.049	1.4081	0.296761	4.74489	2.08618e-06	0.00232316
FAT2	9.95157	2.88873	0.609064	4.7429	2.10681e-06	0.00232316
LOC418543	275.184	4.99304	1.05867	4.71635	2.40114e-06	0.00249196
AOC1	319.167	2.62531	0.566032	4.63809	3.51637e-06	0.0027797
CMPK2	879.407	1.78465	0.386032	4.62306	3.78126e-06	0.0027797
CNR1	19.2395	-2.23804	0.477974	-4.68234	2.83625e-06	0.0027797
EPSTI1	462.887	1.1838	0.255678	4.63004	3.65601e-06	0.0027797
HMGCS2	74.1392	1.7746	0.380894	4.65904	3.17693e-06	0.0027797
LOC416147	492.024	1.08244	0.23354	4.63494	3.57045e-06	0.0027797
VSTM2B	12.1561	-2.03605	0.436105	-4.66872	3.03085e-06	0.0027797
TMIGD1	510.586	2.72556	0.592575	4.59951	4.23479e-06	0.00298858
LOC107052701	2.68357	5.45487	1.18845	4.58992	4.43412e-06	0.00300889
RSAD2	555.748	2.45406	0.557737	4.40004	1.08233e-05	0.00658466
IFI6	10390.1	2.44476	0.561551	4.35358	1.33933e-05	0.0073843
TMEM252	43.4679	2.99248	0.689869	4.33775	1.43949e-05	0.00769603
GIMAP1-GIMAP5	1773.08	1.01445	0.236679	4.28617	1.81777e-05	0.00929493
LOC770450	11.4383	3.22236	0.75236	4.283	1.84392e-05	0.00929493
LOC121108454	3.4743	5.62202	1.31487	4.27571	1.90526e-05	0.00933734
LY6E	9655.85	1.67626	0.393759	4.25708	2.07113e-05	0.00961604
IRF1	3634.15	1.04145	0.245004	4.25074	2.13064e-05	0.0096387
CSF3	23.2635	2.36537	0.558744	4.23336	2.30223e-05	0.0101546
NPAS2	101.741	1.50616	0.356749	4.22191	2.42246e-05	0.0101761
RBP1	69.8135	2.20835	0.525132	4.20532	2.6071e-05	0.0104539
FAM26F	51.1474	1.79099	0.427072	4.19366	2.74487e-05	0.0105278
IFI27L2	7435.29	1.69338	0.403688	4.19477	2.73143e-05	0.0105278
CD7	3994.97	1.19454	0.285266	4.18745	2.82112e-05	0.01059
MX1	1038.48	1.73049	0.414103	4.1789	2.92927e-05	0.0107669
SAMD9L	457.083	1.72256	0.41418	4.15897	3.19683e-05	0.0115105
TXNDC5	1277.41	-1.05446	0.254033	-4.15087	3.31211e-05	0.0116871
ASIC4	31.7847	-1.92982	0.467745	-4.1258	3.69445e-05	0.0124885
CNTNAP1	144.049	-1.5335	0.372163	-4.12051	3.78036e-05	0.0124885
KCNE1	100.217	3.82859	0.929728	4.11796	3.82235e-05	0.0124885
HSPB9	353.403	1.72241	0.422663	4.07514	4.59874e-05	0.0139889
LOC112532411	5.83767	-2.6651	0.652906	-4.0819	4.4669e-05	0.0139889
PDCD1LG2	331.555	1.47002	0.360511	4.07758	4.55063e-05	0.0139889
LURAP1L	896.985	1.42631	0.350388	4.07067	4.68791e-05	0.0140184
LOC101750271	336.5	2.01461	0.497489	4.04955	5.1316e-05	0.0143564
LOC107055111	3.45011	4.89964	1.21187	4.04302	5.27661e-05	0.0143564
LOC121107741	146.892	1.64363	0.405758	4.05076	5.10507e-05	0.0143564
PPP1R14D	596.788	1.07623	0.265432	4.05462	5.0215e-05	0.0143564
ACKR4	84.2419	1.93273	0.47986	4.0277	5.6325e-05	0.014832
SLC13A1	22.3042	4.56826	1.1376	4.01569	5.92727e-05	0.0153786
FOXQ1	58.2622	-1.85412	0.462499	-4.00892	6.09983e-05	0.015597
SLC16A3	216.498	1.19232	0.297857	4.00301	6.25417e-05	0.0157632
SLC26A1	335.962	1.86958	0.468045	3.99445	6.48458e-05	0.0160089
C26H6ORF222	478.366	1.47002	0.368991	3.98388	6.77979e-05	0.0161643
ABTB2	92.5886	1.19173	0.302819	3.93546	8.30371e-05	0.0176811
LOC121108245	171.9	2.07353	0.526531	3.93809	8.21327e-05	0.0176811
TNFRSF6B	307.343	1.28449	0.324948	3.9529	7.72103e-05	0.0176811
BLVRA	187.329	-1.80807	0.460354	-3.92756	8.58131e-05	0.0180238
LOC112530987	952.64	1.21817	0.311717	3.90793	9.30899e-05	0.0186635
GIMAP7L5	3764.46	1.23095	0.317254	3.88002	0.000104447	0.0207051
CALB1	2876.57	2.17468	0.566829	3.83656	0.000124769	0.0231716
LOC101750925	66.3164	-1.47483	0.384252	-3.83819	0.000123944	0.0231716
LOC107049429	3.81094	-4.11703	1.07256	-3.83852	0.00012378	0.0231716
RGCC	46.867	-1.93912	0.505406	-3.83677	0.000124663	0.0231716
GZMK	151.04	1.77418	0.46317	3.83052	0.000127872	0.0232696
XDH	697.611	1.27389	0.332573	3.8304	0.000127934	0.0232696
LOC107051154	5.99673	-2.56255	0.671434	-3.81653	0.000135341	0.0238928
LOC395551	107.267	1.26052	0.329908	3.82082	0.00013301	0.0238928
RAB17	358.581	1.34695	0.352939	3.81638	0.000135424	0.0238928
LOC107054316	6.70501	3.465	0.909757	3.80871	0.000139696	0.0244026
LOC100857975	2.56809	4.74379	1.24847	3.79967	0.00014489	0.0248461
LOC107052126	9.86511	2.94575	0.776806	3.79213	0.000149359	0.0253378
B2M	25424.7	1.15019	0.303898	3.7848	0.000153835	0.025635
IGFBP1	58.8802	1.29224	0.342481	3.77316	0.00016119	0.025635
LOC408038	16.2842	2.98478	0.791084	3.77302	0.000161282	0.025635
MUC13	16058.2	1.35433	0.358329	3.77957	0.0001571	0.025635
XKR9	35.8987	1.93628	0.512854	3.7755	0.000159685	0.025635
LOC100858381	376.777	1.43823	0.381919	3.76581	0.000166009	0.0259195
KBTBD11	22.518	1.78771	0.475977	3.75586	0.000172745	0.026049
KCNA2	13.2684	-1.68664	0.448409	-3.76138	0.000168979	0.026049
TMCC3	780.261	1.11	0.295523	3.75607	0.000172606	0.026049
ANXA13	392.639	1.30233	0.348789	3.73386	0.000188569	0.0281942
MESP2	2.63141	4.2085	1.12777	3.7317	0.00019019	0.0281976
LOC121109157	15.3119	1.76818	0.474216	3.72863	0.000192524	0.0283058
KRT14	95.0106	3.64326	0.97874	3.7224	0.000197336	0.0287736
LOC107051968	1.66644	5.08679	1.37066	3.71121	0.000206274	0.0295878
LOC101748521	6.56239	1.71029	0.461301	3.70753	0.000209289	0.0297781
LOC107049469	3069.81	1.0388	0.28108	3.69573	0.000219258	0.0307013
THRSPB	82.1028	-1.42254	0.38557	-3.68944	0.000224745	0.0312218
NMRAL1	317.015	-1.20139	0.326044	-3.68473	0.000228945	0.0315417
TRAIL-LIKE	891.529	1.23922	0.336806	3.67934	0.000233841	0.0315417
LOC101750771	3.42848	3.58201	0.977672	3.66381	0.000248486	0.0328031
OASL	6898.16	1.60554	0.438524	3.66124	0.000251001	0.0328031
LOC121111580	3.70664	2.85101	0.780254	3.65395	0.000258236	0.0331398
LY6CLEL	1354.93	1.29498	0.354559	3.65237	0.000259833	0.0331398
LYGL	629.335	2.5728	0.708938	3.62909	0.000284421	0.0348475
MIR1581	11.7975	1.99266	0.54979	3.6244	0.000289634	0.0352414
SKOR1	13.4195	2.20355	0.608394	3.62192	0.000292428	0.0353377
LOC101747727	3.30705	-4.18037	1.15752	-3.6115	0.000304434	0.0362914
LOC124417669	173.395	1.15126	0.319447	3.60392	0.000313453	0.0369732
ODF2L	94.6778	1.6604	0.461384	3.59875	0.000319753	0.0373603
CCL1	211.795	1.41846	0.396918	3.57369	0.000351983	0.0391865
LOC112530062	11.2475	1.67257	0.468765	3.56803	0.00035968	0.0391865
PDE9A	1185.42	1.32961	0.372187	3.57244	0.000353673	0.0391865
RP11-400G3.5	931.786	2.34605	0.657537	3.56793	0.000359815	0.0391865
__not_aligned	3.84282e+06	1.27697	0.357347	3.57347	0.000352282	0.0391865
CYP3A5	838.652	1.59761	0.448855	3.5593	0.000371839	0.0400021
NOBOX	12.7079	1.72535	0.485098	3.55671	0.000375522	0.0401536
CTRL	3.18703	2.88197	0.814293	3.53923	0.000401289	0.0423949
GCH1	478.064	1.10383	0.312218	3.53544	0.000407098	0.0424996
LOC107055347	550.033	-1.39033	0.394233	-3.52666	0.000420835	0.0436753
LOC107051958	55.1442	1.78835	0.507997	3.5204	0.000430895	0.0444578
LOC422513	1192.74	1.14403	0.325754	3.51194	0.000444848	0.0456305
LOC107054051	33.95	-1.25424	0.35757	-3.50768	0.000452029	0.0458342
PEBP4	27.1107	-1.1737	0.334555	-3.50823	0.000451092	0.0458342
CCL26	3202.3	2.20364	0.63023	3.49656	0.000471307	0.0470268
PENK	1.97197	4.37081	1.25013	3.49628	0.000471788	0.0470268
DDX60	838.89	1.6873	0.484036	3.4859	0.000490488	0.048076
LOC121109141	70.5665	-1.06266	0.304726	-3.48728	0.000487959	0.048076
MMP7	238.217	2.96203	0.849379	3.48729	0.000487946	0.048076
RAB42	8.92087	-1.54748	0.444769	-3.4793	0.000502724	0.0487339
SLC26A3	766.489	1.95699	0.562983	3.47611	0.000508747	0.0490483

## Sheet: T1
Taxons d 21: PC vs. NC (Species = 88)
Taxon	log2FoldChange	padj
Agathobaculum sp. NTUH-O15-33	-2.1607	0.00432063
Akkermansia muciniphila	1.94735	0.0284914
Alistipes onderdonkii	2.25778	0.0033043
Alistipes putredinis	2.32313	0.0184729
Allocoprobacillus halotolerans	1.09198	0.0403468
Anaerobutyricum hallii	-1.15236	0.03617
Anaerotignum propionicum	3.14332	0.0304428
Anaerotruncus sp.	1.296	0.0323305
Bacteroidales bacterium	1.79352	0.000823094
Bacteroidales bacterium SW299	1.85675	0.000314612
Bacteroides caecimuris	2.84706	2.18334e-05
Bacteroides cellulosilyticus	2.23247	9.36613e-06
Bacteroides faecium	2.29505	0.0480572
Bacteroides fragilis	2.68938	5.11518e-05
Bacteroides ovatus	2.43202	0.00945678
Bacteroides salyersiae	2.2848	1.77034e-07
Bacteroides sp. A1C1	2.64109	0.00135202
Bacteroides stercoris	2.27276	0.0199255
Bacteroides thetaiotaomicron	3.34167	3.13579e-06
Bacteroides uniformis	2.69774	0.000839863
Barnesiella sp. An22	2.17032	0.0491719
Barnesiella viscericola	2.25499	5.9803e-05
Bifidobacterium longum	-1.15388	0.0195797
Butyricimonas faecalis	2.07359	0.03617
Butyricimonas faecihominis	3.38337	2.1703e-05
Campylobacter coli	-1.14264	0.00967748
Candidatus Faecalibacterium intestinigallinarum	-2.05799	0.0184729
Candidatus Gallibacteroides avistercoris	2.67518	0.0134886
Clostridium perfringens	1.96986	0.0460989
Coprococcus sp. ART55/1	-1.72114	0.0014853
Eggerthella lenta	3.44775	1.14781e-05
Eisenbergiella porci	-1.27383	0.0220479
Enterocloster asparagiformis	-0.963241	0.0184729
Enterococcus cecorum	2.43071	0.000776817
Escherichia coli	2.64817	0.000517245
Escherichia fergusonii	2.14963	0.00240054
Faecalibacterium prausnitzii	-1.7765	0.00596687
Faecalibacterium sp. I3-3-33	-1.74684	0.00892128
Faecalibacterium sp. I4-3-84	-1.87097	0.00311111
Faecalibacterium sp. IP-1-18	-1.44713	0.0162934
Firmicutes bacterium ASF500	-1.15006	0.00367664
Gordonibacter pamelaeae	2.39807	0.000823094
Gordonibacter urolithinfaciens	2.37551	0.000584697
Heyndrickxia sporothermodurans	7.09508	0.0047668
Lachnospiraceae bacterium	-1.12598	0.0128367
Lachnospiraceae bacterium oral taxon 500	-2.11611	0.021927
Lawsonibacter asaccharolyticus	-0.77247	0.0480572
Ligilactobacillus salivarius	2.9783	0.00853545
Longicatena caecimuris	-1.66265	0.038001
Oscillospiraceae bacterium NTUH-002-81	-1.9077	0.00941021
Parabacteroides chongii	2.12648	0.00543192
Parabacteroides distasonis	2.26615	0.000443091
Parabacteroides faecis	3.20987	0.0221715
Parabacteroides goldsteinii	2.11099	0.00803298
Parabacteroides johnsonii	2.20995	0.00392298
Parabacteroides merdae	2.24159	0.00384794
Parabacteroides sp. AD58	2.37907	0.0184729
Parabacteroides sp. An277	2.0965	0.00477482
Parvimonas micra	-1.92602	0.0323305
Phocaeicola dorei	2.24231	0.00206734
Phocaeicola salanitronis	3.97111	0.0216344
Phocaeicola vulgatus	3.29277	0.000518771
Prevotella melaninogenica	4.40083	0.000851971
Prevotella nigrescens	4.60591	0.00241993
Prevotella sp. CAG:1058	2.1061	0.0199255
Qiania dongpingensis	-1.35504	0.0382743
Sellimonas intestinalis	1.26092	0.0209021
Thomasclavelia spiroformis	2.92548	0.0014853
Wansuia hejianensis	-2.05395	0.00135202
[Bacteroides] pectinophilus	-1.21683	0.0309204
[Clostridium] innocuum	2.68783	5.9803e-05
[Eubacterium] hominis	-3.66254	0.0351419
butyrate-producing bacterium SM4/1	-0.693429	0.0275941
butyrate-producing bacterium SS3/4	-0.87321	0.0403468
uncultured Bacteroides sp.	2.26369	0.00196372
uncultured Christensenellaceae bacterium	-1.60521	0.0460989
uncultured Clostridiaceae bacterium	-20.448	2.02878e-09
uncultured Eubacteriales bacterium	-1.10062	0.000285699
uncultured Faecalibacterium sp.	-1.30233	0.0230207
uncultured Pseudoclostridium sp.	-8.90605	6.65853e-08
Bacteroides sp. DH3716P	4.21134	0.0491719
Limosilactobacillus fermentum	-4.15408	0.03617
Staphylococcus nepalensis	6.75521	0.0104074
Enterococcus avium	6.1957	0.00551213
Porphyromonas gingivalis	7.39557	0.00477482
uncultured Pseudoflavonifractor sp.	-7.53628	0.0137198
Bacteroides zhangwenhongii	5.64705	0.00161536
Paraprevotella xylaniphila	5.46311	0.0183914

## Sheet: T2
Taxons d 21: OH vs. PC (Species = 7)
Taxon	log2FoldChange	padj
Phocaeicola vulgatus	-2.6532	0.0103419
Prevotella melaninogenica	-5.93676	1.18623e-06
Prevotella nigrescens	-6.37701	0.000243095
uncultured Coprobacillus sp.	-23.9264	1.02596e-13
Brevibacterium linens	22.8673	2.26394e-12
Aminipila luticellarii	-7.29767	0.0120502
Bacteroides sp. DH3716P	-7.28718	0.0120502

## Sheet: T3
Taxons d 21: OH-WM vs. PC (Species = 13)
Taxon	log2FoldChange	padj
Bacteroides thetaiotaomicron	-1.89666	0.0202238
Butyricimonas faecihominis	-2.19754	0.00694994
Candidatus Faecalibacterium intestinigallinarum	3.05821	0.00694994
Clostridium perfringens	-2.55408	0.0153659
Enterococcus cecorum	-2.39135	0.0067554
Eubacterium limosum	3.48122	0.0109829
Faecalibacterium prausnitzii	2.38601	0.00694994
Faecalibacterium sp. I3-3-89	4.54294	0.0067554
Klebsiella pneumoniae	-6.19837	0.0371712
Phocaeicola vulgatus	-2.70622	0.0067554
Prevotella melaninogenica	-3.64586	0.0417394
uncultured Eubacteriales bacterium	1.71554	0.00927254
uncultured Faecalibacterium sp.	2.46693	0.0067554

## Sheet: T4
Taxons d 21: OH-SBP vs. PC (Species = 12)
Taxon	log2FoldChange	padj
Corynebacterium stationis	3.44473	0.00767828
Cutibacterium acnes	4.00004	0.0424339
Lactobacillus amylovorus	3.19891	0.0107849
Lactobacillus crispatus	3.14714	0.0193218
Lactobacillus johnsonii	3.08342	0.0335707
Ligilactobacillus agilis	4.99151	0.000218723
Limosilactobacillus vaginalis	6.14321	3.74273e-05
Parabacteroides sp. An277	-1.07964	0.0488746
Parvimonas micra	3.36491	0.0107849
Limosilactobacillus fermentum	8.33722	0.0488746
Limosilactobacillus pontis	7.63082	0.0424339
Bifidobacterium animalis	23.6895	3.37455e-13

## Sheet: T5
Taxons d 21: SH vs. PC (Species = 11)
Taxon	log2FoldChange	padj
Agathobaculum sp. NTUH-O15-33	2.07113	0.0487408
Bacteroides thetaiotaomicron	-2.32184	0.0487408
Butyricimonas faecihominis	-2.62417	0.0244757
Clostridia bacterium UC5.1-1D4	21.9225	3.01329e-11
Cutibacterium acnes	4.12396	0.011821
Eggerthella lenta	-2.7604	0.0105881
Phocaeicola vulgatus	-3.101	0.0244757
[Clostridium] innocuum	-2.19203	0.0105881
uncultured Pseudoclostridium sp.	7.64907	0.0487408
Enterococcus avium	-5.70844	0.0238092
Ruminococcus sp. SR1/5	23.4132	1.11802e-12

## Sheet: T6
Taxons d 21: SH-WM vs. PC (Species = 19)
Taxon	log2FoldChange	padj
Anaerobutyricum hallii	2.30223	0.0440247
Corynebacterium stationis	3.78534	0.015145
Eggerthella lenta	-2.85172	0.00120524
Lactobacillus acidophilus	9.05252	9.06207e-05
Lactobacillus amylovorus	7.87606	2.97067e-08
Lactobacillus crispatus	8.20377	2.97067e-08
Lactobacillus helveticus	8.76862	0.000118158
Lactobacillus johnsonii	8.01969	5.01981e-08
Ligilactobacillus agilis	4.44536	0.000271898
Ligilactobacillus salivarius	4.55378	0.000901971
Limosilactobacillus mucosae	8.86225	0.000119473
Limosilactobacillus oris	7.19392	0.000787256
Limosilactobacillus reuteri	7.51178	0.000128385
Limosilactobacillus vaginalis	8.04288	5.08923e-08
Proteus mirabilis	-2.74241	0.0440247
Qiania dongpingensis	1.92056	0.0262818
Ruthenibacterium lactatiformans	-1.96984	0.0227513
Faecalibacterium sp. I2-3-92	23.343	1.7459e-13
Staphylococcus shinii	4.45188	0.0408714

## Sheet: T7
Taxons d 21: SH-SBP vs. PC (Species = 3)
Taxon	log2FoldChange	padj
Candidatus Fimenecus excrementavium	4.04922	0.0242923
Limosilactobacillus vaginalis	3.96428	0.00878733
Limosilactobacillus fermentum	7.83626	0.00878733
