# Supplementary material for: Cecal metagenome and mucosal transcriptome of broilers after an enteric challenge and fed diets with different fiber types and concentrations1
Source: Poult Sci. 2026 May 22;105(9):107151. doi: 10.1016/j.psj.2026.107151 (PMC13266104; doi:10.1016/j.psj.2026.107151)
Supplement: Supplementary file 3 [file mmc3.xlsx]

## Sheet: Guide to Sections
Response of broilers subjected to an enteric challenge and fed diets with different fiber types and concentrations - part 3: cecal metagenome, and mucosal transcriptome
SUPPLEMENTARY DATA 3
Number of differentially abundant microbial functional pathways (P-value < 0.05) identified by DESeq2 analysis from the HUMAnN 3.6 pipeline using the shotgun metagenomic sequencing from the cecal content samples of broilers on day 21. PC was comapred to the NC to access the effect of challenge and then all the challneged fiber supplemented groups were coampred agains the PC to access the effect o…
Tab			Comparison (Cecum)
P1			Pathways d 21: PC vs. NC (No# = 107)
P2			Pathways d 21: OH vs. PC (No# = 25)
P3			Pathways d 21: OH-WM vs. PC (No# = 10)
P4			Pathways d 21: OH-SBP vs. PC (No# = 12)
P5			Pathways d 21: SH vs. PC (No# = 14)
P6			Pathways d 21: SH-WM vs. PC (No# = 26)
P7			Pathways d 21: SH-SBP vs. PC (No# = 19)

## Sheet: P1
Pathways d 21: PC vs. NC (No# = 107)
Pathway	log2FoldChange	pvalue	TopSpecies-1	TopSpecies-2	TopSpecies-3	Contribution-1	Contribution-2	Contribution-3
PWY-5692: allantoin degradation to glyoxylate II	2.0988	0.0114645	Klebsiella.s__Klebsiella_oxytoca	Escherichia.s__Escherichia_fergusonii	Escherichia.s__Escherichia_coli	28.183	6.16139	3.38029
URDEGR-PWY: superpathway of allantoin degradation in plants	2.0988	0.0114645	Klebsiella.s__Klebsiella_oxytoca	Escherichia.s__Escherichia_fergusonii	Escherichia.s__Escherichia_coli	28.183	6.16139	3.38029
PWY0-1533: methylphosphonate degradation I	1.89771	0.00560729	Klebsiella.s__Klebsiella_oxytoca	Escherichia.s__Escherichia_coli	None	91.2961	9.81318	0
PWY-7807: glyphosate degradation III	1.78843	0.00666802	Escherichia.s__Escherichia_coli	None	None	16.4981	0	0
PWY-7805: (aminomethyl)phosphonate degradation	1.72668	0.00797092	Escherichia.s__Escherichia_coli	None	None	15.7044	0	0
PWY-6859: all-trans-farnesol biosynthesis	1.54571	0.00947362	Lactobacillus.s__Lactobacillus_salivarius	Klebsiella.s__Klebsiella_oxytoca	Escherichia.s__Escherichia_coli	417.853	41.493	25.598
AEROBACTINSYN-PWY: aerobactin biosynthesis	1.50851	0.0203394	Klebsiella.s__Klebsiella_oxytoca	Salmonella.s__Salmonella_enterica	Escherichia.s__Escherichia_fergusonii	47.3586	41.0898	12.0192
PWY3O-4107: NAD salvage pathway V (PNC V cycle)	1.43356	0.00351988	Proteus.s__Proteus_mirabilis	Herbaspirillum.s__Herbaspirillum_seropedicae	None	5.19576	0.131005	0
PWY0-41: allantoin degradation IV (anaerobic)	1.427	0.030077	Klebsiella.s__Klebsiella_oxytoca	Escherichia.s__Escherichia_coli	Escherichia.s__Escherichia_fergusonii	30.8724	16.7165	7.97452
PWY-5705: allantoin degradation to glyoxylate III	1.40913	0.0251495	Klebsiella.s__Klebsiella_oxytoca	Escherichia.s__Escherichia_coli	Escherichia.s__Escherichia_fergusonii	39.1497	24.7705	7.3431
ORNDEG-PWY: superpathway of ornithine degradation	1.35931	0.00476891	Escherichia.s__Escherichia_coli	Klebsiella.s__Klebsiella_oxytoca	Escherichia.s__Escherichia_fergusonii	786.063	42.3292	6.69763
PWY-8086: (S)-lactate fermentation to propanoate, acetate and hydrogen	1.35043	0.00703384	None	None	None	0	0	0
PWY-5981: CDP-diacylglycerol biosynthesis III	1.34277	0.0221781	Lactobacillus.s__Lactobacillus_salivarius	Escherichia.s__Escherichia_coli	Klebsiella.s__Klebsiella_oxytoca	454.208	55.1103	36.549
DARABCATK12-PWY: D-arabinose degradation I	1.31613	0.0253327	Klebsiella.s__Klebsiella_oxytoca	Escherichia.s__Escherichia_coli	None	30.8917	27.0525	0
GLYCOL-GLYOXDEG-PWY: superpathway of glycol metabolism and degradation	1.31313	0.0183016	Klebsiella.s__Klebsiella_oxytoca	Escherichia.s__Escherichia_coli	None	37.42	27.4767	0
GALACTITOLCAT-PWY: galactitol degradation	1.26886	0.00577408	Escherichia.s__Escherichia_coli	Klebsiella.s__Klebsiella_oxytoca	None	229.994	34.981	0
HCAMHPDEG-PWY: 3-phenylpropanoate and 3-(3-hydroxyphenyl)propanoate degradation to 2-hydroxypentadienoate	1.2179	0.0119401	Escherichia.s__Escherichia_coli	Klebsiella.s__Klebsiella_oxytoca	None	230.508	44.9799	0
PWY-6690: cinnamate and 3-hydroxycinnamate degradation to 2-hydroxypentadienoate	1.2179	0.0119401	Escherichia.s__Escherichia_coli	Klebsiella.s__Klebsiella_oxytoca	None	230.508	44.9799	0
POLYISOPRENSYN-PWY: polyisoprenoid biosynthesis (E. coli)	1.1926	0.000757836	Escherichia.s__Escherichia_coli	Lactobacillus.s__Lactobacillus_salivarius	Klebsiella.s__Klebsiella_oxytoca	309.124	200.912	53.7809
PWY-5121: superpathway of geranylgeranyl diphosphate biosynthesis II (via MEP)	1.09245	0.0250201	Escherichia.s__Escherichia_coli	Escherichia.s__Escherichia_fergusonii	Bacillus.s__Bacillus_sporothermodurans	56.8609	5.85554	0
PWY-5656: mannosylglycerate biosynthesis I	1.05331	0.0208188	Escherichia.s__Escherichia_coli	Salmonella.s__Salmonella_enterica	None	244.381	0.051379	0
PWY-7384: anaerobic energy metabolism (invertebrates, mitochondrial)	1.04528	0.0250357	None	None	None	0	0	0
PWY0-1277: 3-phenylpropanoate and 3-(3-hydroxyphenyl)propanoate degradation	0.996407	0.0252094	Escherichia.s__Escherichia_coli	None	None	265.332	0	0
PWY-7234: inosine-5'-phosphate biosynthesis III	0.973336	0.00837438	Lactobacillus.s__Lactobacillus_salivarius	Escherichia.s__Escherichia_coli	Klebsiella.s__Klebsiella_oxytoca	467.473	242.998	37.4472
PYRIDNUCSAL-PWY: NAD salvage pathway I (PNC VI cycle)	0.937058	0.0210905	Proteus.s__Proteus_mirabilis	None	None	0.302474	0	0
HEXITOLDEGSUPER-PWY: superpathway of hexitol degradation (bacteria)	0.93335	0.00620959	Escherichia.s__Escherichia_coli	None	None	371.006	0	0
PWY-6803: phosphatidylcholine acyl editing	0.933191	0.00530312	Escherichia.s__Escherichia_coli	Klebsiella.s__Klebsiella_oxytoca	Escherichia.s__Escherichia_fergusonii	455.518	59.9889	12.4775
PWY-5989: stearate biosynthesis II (bacteria and plants)	0.931841	0.00219592	Escherichia.s__Escherichia_coli	Escherichia.s__Escherichia_fergusonii	Proteus.s__Proteus_mirabilis	478.414	23.8115	13.1379
BIOTIN-BIOSYNTHESIS-PWY: biotin biosynthesis I	0.921173	0.00091653	Escherichia.s__Escherichia_coli	Escherichia.s__Escherichia_fergusonii	Proteus.s__Proteus_mirabilis	477.118	13.8716	11.9825
METHGLYUT-PWY: superpathway of methylglyoxal degradation	0.913188	0.00132002	Escherichia.s__Escherichia_coli	None	None	23.8935	0	0
PWY-6519: 8-amino-7-oxononanoate biosynthesis I	0.909415	0.00233136	Escherichia.s__Escherichia_coli	Escherichia.s__Escherichia_fergusonii	Proteus.s__Proteus_mirabilis	481.93	16.4066	12.4151
LIPASYN-PWY: phospholipases	0.909391	0.0403163	Escherichia.s__Escherichia_coli	Escherichia.s__Escherichia_fergusonii	Paraburkholderia.s__Paraburkholderia_fungorum	480.123	78.1748	0.644773
PWY-7389: superpathway of anaerobic energy metabolism (invertebrates)	0.905388	0.049691	None	None	None	0	0	0
PWY-6282: palmitoleate biosynthesis I (from (5Z)-dodec-5-enoate)	0.905167	0.00398427	Escherichia.s__Escherichia_coli	Escherichia.s__Escherichia_fergusonii	Proteus.s__Proteus_mirabilis	518.888	21.047	13.0102
FASYN-ELONG-PWY: fatty acid elongation -- saturated	0.891944	0.00159409	Escherichia.s__Escherichia_coli	Escherichia.s__Escherichia_fergusonii	Proteus.s__Proteus_mirabilis	582.723	20.1704	13.934
PWY-7664: oleate biosynthesis IV (anaerobic)	0.879738	0.00324962	Escherichia.s__Escherichia_coli	Escherichia.s__Escherichia_fergusonii	Proteus.s__Proteus_mirabilis	540.048	19.2746	12.7734
PWY-5971: palmitate biosynthesis (type II fatty acid synthase)	0.875062	0.00112645	Escherichia.s__Escherichia_coli	Escherichia.s__Escherichia_fergusonii	None	545.469	19.3503	0
PWY0-862: (5Z)-dodecenoate biosynthesis I	0.85883	0.00686891	Escherichia.s__Escherichia_coli	Escherichia.s__Escherichia_fergusonii	Proteus.s__Proteus_mirabilis	492.551	20.7659	11.8747
PWY-5862: superpathway of demethylmenaquinol-9 biosynthesis	0.857559	0.000379336	Escherichia.s__Escherichia_coli	Escherichia.s__Escherichia_fergusonii	None	243.254	5.84169	0
P461-PWY: hexitol fermentation to lactate, formate, ethanol and acetate	0.856178	0.0191732	Escherichia.s__Escherichia_coli	Lactobacillus.s__Lactobacillus_salivarius	Escherichia.s__Escherichia_fergusonii	977.182	775.503	13.462
PWY-5861: superpathway of demethylmenaquinol-8 biosynthesis I	0.848368	0.00275726	Escherichia.s__Escherichia_coli	Escherichia.s__Escherichia_fergusonii	Salmonella.s__Salmonella_enterica	289.267	9.53684	0.0428682
PWY-5838: superpathway of menaquinol-8 biosynthesis I	0.842612	0.000941005	Escherichia.s__Escherichia_coli	Escherichia.s__Escherichia_fergusonii	Salmonella.s__Salmonella_enterica	340.754	7.90658	0.0614768
PWY-5845: superpathway of menaquinol-9 biosynthesis	0.833947	0.000100225	Escherichia.s__Escherichia_coli	Escherichia.s__Escherichia_fergusonii	None	294.443	5.73798	0
PWY-5897: superpathway of menaquinol-11 biosynthesis	0.819471	0.000357786	Escherichia.s__Escherichia_coli	Klebsiella.s__Klebsiella_oxytoca	Proteus.s__Proteus_mirabilis	333.181	68.8981	10.6439
PWY-5898: superpathway of menaquinol-12 biosynthesis	0.819471	0.000357786	Escherichia.s__Escherichia_coli	Klebsiella.s__Klebsiella_oxytoca	Proteus.s__Proteus_mirabilis	333.181	68.8981	10.6439
PWY-5899: superpathway of menaquinol-13 biosynthesis	0.819471	0.000357786	Escherichia.s__Escherichia_coli	Klebsiella.s__Klebsiella_oxytoca	Proteus.s__Proteus_mirabilis	333.181	68.8981	10.6439
KETOGLUCONMET-PWY: ketogluconate metabolism	0.814505	0.0421811	Escherichia.s__Escherichia_coli	Klebsiella.s__Klebsiella_oxytoca	Escherichia.s__Escherichia_fergusonii	129.165	47.0427	14.3573
PWY-6284: superpathway of unsaturated fatty acids biosynthesis (E. coli)	0.74871	0.0380287	Escherichia.s__Escherichia_coli	Escherichia.s__Escherichia_fergusonii	Enterococcus.s__Enterococcus_durans	311.679	19.4304	0.40104
PWY-6285: superpathway of fatty acids biosynthesis (E. coli)	0.746186	0.0215352	Escherichia.s__Escherichia_coli	Escherichia.s__Escherichia_fergusonii	None	376.022	10.6113	0
PHOSLIPSYN-PWY: superpathway of phospholipid biosynthesis I (bacteria)	0.742288	0.000193864	Escherichia.s__Escherichia_coli	Klebsiella.s__Klebsiella_oxytoca	Proteus.s__Proteus_mirabilis	596.807	68.9186	15.9149
PWY-5837: 2-carboxy-1,4-naphthoquinol biosynthesis	0.741834	0.023102	Escherichia.s__Escherichia_coli	Klebsiella.s__Klebsiella_oxytoca	Escherichia.s__Escherichia_fergusonii	239.191	54.6233	11.4334
PWY-5723: Rubisco shunt	0.731394	0.0275192	Escherichia.s__Escherichia_coli	Escherichia.s__Escherichia_fergusonii	Salmonella.s__Salmonella_enterica	617.842	10.6383	0.203234
PWY-6168: flavin biosynthesis III (fungi)	0.728892	0.00326666	Escherichia.s__Escherichia_coli	Escherichia.s__Escherichia_fergusonii	None	93.2307	4.80749	0
SO4ASSIM-PWY: assimilatory sulfate reduction I	0.706347	0.0151515	Escherichia.s__Escherichia_coli	Escherichia.s__Escherichia_fergusonii	Proteus.s__Proteus_mirabilis	608.207	35.1488	11.2454
PWY-5840: superpathway of menaquinol-7 biosynthesis	0.660931	0.000985925	Escherichia.s__Escherichia_coli	Escherichia.s__Escherichia_fergusonii	Bacillus.s__Bacillus_sporothermodurans	294.443	5.73798	0
PWY-4041: &gamma;-glutamyl cycle	0.650749	0.0257124	Escherichia.s__Escherichia_coli	Klebsiella.s__Klebsiella_oxytoca	Escherichia.s__Escherichia_fergusonii	592.232	58.5907	25.1731
PWY-821: superpathway of sulfur amino acid biosynthesis (Saccharomyces cerevisiae)	0.645396	0.0218643	None	None	None	0	0	0
SULFATE-CYS-PWY: superpathway of sulfate assimilation and cysteine biosynthesis	0.618989	0.00395315	Escherichia.s__Escherichia_coli	Escherichia.s__Escherichia_fergusonii	Proteus.s__Proteus_mirabilis	572.607	20.9551	9.90941
PWY-1269: CMP-3-deoxy-D-manno-octulosonate biosynthesis	0.61624	0.0048072	Escherichia.s__Escherichia_coli	Klebsiella.s__Klebsiella_oxytoca	Escherichia.s__Escherichia_fergusonii	362.764	63.4988	8.23417
NAGLIPASYN-PWY: lipid IVA biosynthesis (E. coli)	0.61338	0.0300787	Escherichia.s__Escherichia_coli	Escherichia.s__Escherichia_fergusonii	Proteus.s__Proteus_mirabilis	404.447	17.9599	8.3818
PWY-8073: lipid IVA biosynthesis (P. putida)	0.61338	0.0300787	Escherichia.s__Escherichia_coli	Escherichia.s__Escherichia_fergusonii	Proteus.s__Proteus_mirabilis	404.447	17.9599	8.3818
PWY-5345: superpathway of L-methionine biosynthesis (by sulfhydrylation)	0.596419	0.00470798	Proteus.s__Proteus_mirabilis	None	None	6.92668	0	0
PWY-7117: C4 photosynthetic carbon assimilation cycle, PEPCK type	0.585502	0.00624735	Escherichia.s__Escherichia_coli	Escherichia.s__Escherichia_fergusonii	Proteus.s__Proteus_mirabilis	667.698	21.1697	7.5252
PWY4FS-7: phosphatidylglycerol biosynthesis I (plastidic)	0.492364	0.0428923	Escherichia.s__Escherichia_coli	Klebsiella.s__Klebsiella_oxytoca	Proteus.s__Proteus_mirabilis	495.689	66.1423	14.9604
PWY4FS-8: phosphatidylglycerol biosynthesis II (non-plastidic)	0.492364	0.0428923	Escherichia.s__Escherichia_coli	Klebsiella.s__Klebsiella_oxytoca	Proteus.s__Proteus_mirabilis	495.689	66.1423	14.9604
PWY-6895: superpathway of thiamine diphosphate biosynthesis II	0.442615	0.0274012	Escherichia.s__Escherichia_coli	Proteus.s__Proteus_mirabilis	Escherichia.s__Escherichia_fergusonii	259.348	5.4962	4.10232
HOMOSER-METSYN-PWY: L-methionine biosynthesis I	0.425338	0.0491711	Escherichia.s__Escherichia_coli	Escherichia.s__Escherichia_fergusonii	Proteus.s__Proteus_mirabilis	704.062	41.3533	5.94029
PWY-5347: superpathway of L-methionine biosynthesis (transsulfuration)	0.419492	0.0133581	Escherichia.s__Escherichia_coli	Escherichia.s__Escherichia_fergusonii	Proteus.s__Proteus_mirabilis	710.893	17.0399	7.38943
METSYN-PWY: superpathway of L-homoserine and L-methionine biosynthesis	0.39581	0.0352271	Escherichia.s__Escherichia_coli	Escherichia.s__Escherichia_fergusonii	Proteus.s__Proteus_mirabilis	727.603	20.6561	8.14651
MET-SAM-PWY: superpathway of S-adenosyl-L-methionine biosynthesis	0.378335	0.0309438	Escherichia.s__Escherichia_coli	Escherichia.s__Escherichia_fergusonii	Proteus.s__Proteus_mirabilis	683.866	21.1996	7.46499
GLUCUROCAT-PWY: superpathway of &beta;-D-glucuronosides degradation	-0.423069	0.0120547	Escherichia.s__Escherichia_coli	Escherichia.s__Escherichia_fergusonii	None	209.991	5.71197	0
PWY-6121: 5-aminoimidazole ribonucleotide biosynthesis I	-0.60785	0.0272322	Parabacteroides.s__Parabacteroides_johnsonii	Bacteroides.s__Bacteroides_fragilis	Escherichia.s__Escherichia_coli	827.969	814.271	771.665
PWY-7400: L-arginine biosynthesis IV (archaebacteria)	-0.60851	0.00312691	Escherichia.s__Escherichia_coli	Escherichia.s__Escherichia_fergusonii	Proteus.s__Proteus_mirabilis	590.85	9.9358	8.29963
PWY-5686: UMP biosynthesis I	-0.638431	0.0473874	Bacteroides.s__Bacteroides_fragilis	Parabacteroides.s__Parabacteroides_johnsonii	Lactobacillus.s__Lactobacillus_salivarius	1784	737.991	526.36
PWY-7790: UMP biosynthesis II	-0.639911	0.0469162	Bacteroides.s__Bacteroides_fragilis	Parabacteroides.s__Parabacteroides_johnsonii	Lactobacillus.s__Lactobacillus_salivarius	1452.69	737.991	526.36
PWY-7791: UMP biosynthesis III	-0.639911	0.0469162	Bacteroides.s__Bacteroides_fragilis	Parabacteroides.s__Parabacteroides_johnsonii	Lactobacillus.s__Lactobacillus_salivarius	1837.36	825.172	526.36
PWY-6317: D-galactose degradation I (Leloir pathway)	-0.679067	0.013818	Escherichia.s__Escherichia_coli	Lactobacillus.s__Lactobacillus_crispatus	Anaerotruncus.s__Anaerotruncus_colihominis	545.523	143.194	37.9757
PWY-6122: 5-aminoimidazole ribonucleotide biosynthesis II	-0.67911	0.0103946	Escherichia.s__Escherichia_coli	Parabacteroides.s__Parabacteroides_johnsonii	Bacteroides.s__Bacteroides_fragilis	856.266	786.658	722.883
PWY-6277: superpathway of 5-aminoimidazole ribonucleotide biosynthesis	-0.67911	0.0103946	Escherichia.s__Escherichia_coli	Parabacteroides.s__Parabacteroides_johnsonii	Bacteroides.s__Bacteroides_fragilis	856.266	786.658	722.883
PWY-6527: stachyose degradation	-0.685231	0.0474026	Lactobacillus.s__Lactobacillus_salivarius	Escherichia.s__Escherichia_coli	Lactobacillus.s__Lactobacillus_crispatus	719.072	425.344	214.592
PWY-5188: tetrapyrrole biosynthesis I (from glutamate)	-0.721101	0.00199771	Escherichia.s__Escherichia_coli	Flavonifractor.s__Flavonifractor_sp_An10	Butyricicoccus.s__Butyricicoccus_pullicaecorum	501.079	75.5877	59.4976
GALACTUROCAT-PWY: D-galacturonate degradation I	-0.740012	0.000149116	Escherichia.s__Escherichia_coli	Escherichia.s__Escherichia_fergusonii	Clostridiales_unclassified.s__Clostridiales_bacterium_CHKCI001	216.818	5.92968	5.34346
PWY-7385: 1,3-propanediol biosynthesis (engineered)	-0.753892	0.0371235	Escherichia.s__Escherichia_coli	Salmonella.s__Salmonella_enterica	None	93.303	0.0925543	0
PWY-5941: glycogen degradation II	-0.773548	0.00670242	Escherichia.s__Escherichia_coli	Flavonifractor.s__Flavonifractor_sp_An10	Anaerotruncus.s__Anaerotruncus_colihominis	823.163	101.814	57.3994
PWY0-1296: purine ribonucleosides degradation	-0.774281	0.00573746	Escherichia.s__Escherichia_coli	Gemmiger.s__Gemmiger_sp_An50	Anaerotignum.s__Anaerotignum_lactatifermentans	672.958	77.1354	67.2265
PWY-6628: superpathway of L-phenylalanine biosynthesis	-0.783863	0.00136822	Escherichia.s__Escherichia_coli	Escherichia.s__Escherichia_fergusonii	Streptococcus.s__Streptococcus_gallolyticus	154.779	5.28597	2.31526
ARGSYN-PWY: L-arginine biosynthesis I (via L-ornithine)	-0.790457	0.0130964	Escherichia.s__Escherichia_coli	Butyricicoccus.s__Butyricicoccus_pullicaecorum	Flavonifractor.s__Flavonifractor_sp_An10	611.741	140.444	80.6225
PWY-6630: superpathway of L-tyrosine biosynthesis	-0.796769	0.008598	Escherichia.s__Escherichia_coli	Anaerotruncus.s__Anaerotruncus_colihominis	Erysipelatoclostridium.s__Clostridium_spiroforme	88.8716	46.0337	10.9388
PWY-6823: molybdopterin biosynthesis	-0.899229	0.00494025	Escherichia.s__Escherichia_coli	Butyricicoccus.s__Butyricicoccus_pullicaecorum	Flavonifractor.s__Flavonifractor_sp_An10	274.023	110.627	77.5182
ARGSYNBSUB-PWY: L-arginine biosynthesis II (acetyl cycle)	-0.907524	0.00579085	Escherichia.s__Escherichia_coli	Butyricicoccus.s__Butyricicoccus_pullicaecorum	Flavonifractor.s__Flavonifractor_sp_An10	571.799	146.923	89.2618
GLYCOGENSYNTH-PWY: glycogen biosynthesis I (from ADP-D-Glucose)	-0.928666	0.00553824	Bacteroides.s__Bacteroides_fragilis	Bacteroides.s__Bacteroides_cellulosilyticus	Escherichia.s__Escherichia_coli	932.988	649.81	603.643
PWY-7238: sucrose biosynthesis II	-0.979589	0.00311304	Escherichia.s__Escherichia_coli	Gemmiger.s__Gemmiger_sp_An50	Butyricicoccus.s__Butyricicoccus_pullicaecorum	838.465	140.252	116.837
PWY-7356: thiamine diphosphate salvage IV (yeast)	-1.10207	0.00792382	Lactobacillus.s__Lactobacillus_fermentum	Pediococcus.s__Pediococcus_acidilactici	Listeria.s__Listeria_monocytogenes	1.1047	0.386563	0.198225
P164-PWY: purine nucleobases degradation I (anaerobic)	-1.11941	0.00771422	Pediococcus.s__Pediococcus_acidilactici	Listeria.s__Listeria_monocytogenes	Enterococcus.s__Enterococcus_faecalis	0.359513	0.0622965	0.0485434
P124-PWY: Bifidobacterium shunt	-1.28161	0.0330857	Lactobacillus.s__Lactobacillus_fermentum	None	None	1.13376	0	0
PWY-5505: L-glutamate and L-glutamine biosynthesis	-1.36649	0.00708898	None	None	None	0	0	0
P125-PWY: superpathway of (R,R)-butanediol biosynthesis	-1.3745	0.0365841	Streptococcus.s__Streptococcus_gallolyticus	Streptococcus.s__Streptococcus_pasteurianus	Streptococcus.s__Streptococcus_macedonicus	4.4336	0.848059	0.352866
PWY66-367: ketogenesis	-1.41945	0.00819365	Bacillus.s__Bacillus_sporothermodurans	None	None	0	0	0
PWY-8187: L-arginine degradation XIII (reductive Stickland reaction)	-1.49272	1.62934e-05	Escherichia.s__Escherichia_coli	Lactobacillus.s__Lactobacillus_pontis	Lactobacillus.s__Lactobacillus_mucosae	420.907	19.7358	12.3957
GOLPDLCAT-PWY: superpathway of glycerol degradation to 1,3-propanediol	-1.57563	0.000517899	None	None	None	0	0	0
PWY-6292: superpathway of L-cysteine biosynthesis (mammalian)	-1.67865	0.00511504	Bacillus.s__Bacillus_sporothermodurans	None	None	0	0	0
POLYAMINSYN3-PWY: superpathway of polyamine biosynthesis II	-2.03637	0.0029987	None	None	None	0	0	0
PWY-6595: superpathway of guanosine nucleotides degradation (plants)	-2.17645	0.00929663	None	None	None	0	0	0
PWY-6607: guanosine nucleotides degradation I	-2.18614	0.00974873	Bacillus.s__Bacillus_sporothermodurans	None	None	0	0	0
PWY-5030: L-histidine degradation III	-2.22381	0.0401481	Lachnoclostridium.s__Clostridium_saccharolyticum	None	None	7.62742	0	0
METH-ACETATE-PWY: methanogenesis from acetate	-2.29979	0.000419475	None	None	None	0	0	0
P162-PWY: L-glutamate degradation V (via hydroxyglutarate)	-5.71194	0.0263645	None	None	None	0	0	0

## Sheet: P2
Pathways d 21: OH vs. PC (No# = 25)
Pathway	log2FoldChange	pvalue	TopSpecies-1	TopSpecies-2	TopSpecies-3	Contribution-1	Contribution-2	Contribution-3
PWY-7688: dTDP-&alpha;-D-ravidosamine and dTDP-4-acetyl-&alpha;-D-ravidosamine biosynthesis	-4.51458	6.64487e-05	Bacteroides.s__Bacteroides_fragilis	Escherichia.s__Escherichia_coli	None	373.496	25.2106	0
PWY-6953: dTDP-3-acetamido-&alpha;-D-fucose biosynthesis	-4.03788	0.000737619	None	None	None	0	0	0
PWY-7315: dTDP-N-acetylthomosamine biosynthesis	1.6001	0.00217695	Bacteroides.s__Bacteroides_fragilis	Escherichia.s__Escherichia_coli	Escherichia.s__Escherichia_fergusonii	2101.87	318.49	24.5551
NONOXIPENT-PWY: pentose phosphate pathway (non-oxidative branch) I	0.517595	0.0114736	Bacteroides.s__Bacteroides_fragilis	Escherichia.s__Escherichia_coli	Bacteroides.s__Bacteroides_cellulosilyticus	1142.21	1102.31	1066.93
PWY-7356: thiamine diphosphate salvage IV (yeast)	1.04723	0.0115758	Lactobacillus.s__Lactobacillus_fermentum	Pediococcus.s__Pediococcus_acidilactici	Listeria.s__Listeria_monocytogenes	1.1047	0.386563	0.198225
PWY-7198: pyrimidine deoxyribonucleotides de novo biosynthesis IV	1.00377	0.0118505	Escherichia.s__Escherichia_coli	Proteus.s__Proteus_mirabilis	Clostridium.s__Clostridium_neonatale	125.247	10.317	0.255908
SER-GLYSYN-PWY: superpathway of L-serine and glycine biosynthesis I	0.628284	0.0183764	Bacteroides.s__Bacteroides_fragilis	Bacteroides.s__Bacteroides_cellulosilyticus	Escherichia.s__Escherichia_coli	1063.18	751.972	539.329
PWY-7761: NAD salvage pathway II (PNC IV cycle)	0.705256	0.0211705	Escherichia.s__Escherichia_coli	Escherichia.s__Escherichia_fergusonii	Proteus.s__Proteus_mirabilis	98.5832	4.05454	0.3224
PWY-6936: seleno-amino acid biosynthesis (plants)	0.552979	0.0221178	Bacteroides.s__Bacteroides_fragilis	Escherichia.s__Escherichia_coli	Lactobacillus.s__Lactobacillus_salivarius	1265.53	747.594	737.79
PENTOSE-P-PWY: pentose phosphate pathway	0.547184	0.0247392	Bacteroides.s__Bacteroides_fragilis	Bacteroides.s__Bacteroides_cellulosilyticus	Escherichia.s__Escherichia_coli	1079.46	881.526	610.509
THRESYN-PWY: superpathway of L-threonine biosynthesis	0.609578	0.0256526	Bacteroides.s__Bacteroides_fragilis	Escherichia.s__Escherichia_coli	Lactobacillus.s__Lactobacillus_salivarius	1225.46	655.912	575.387
PWY-6992: 1,5-anhydrofructose degradation	0.888358	0.0262191	Escherichia.s__Escherichia_coli	None	None	54.8785	0	0
GLUCOSE1PMETAB-PWY: glucose and glucose-1-phosphate degradation	0.66359	0.0275901	Escherichia.s__Escherichia_coli	Escherichia.s__Escherichia_fergusonii	Proteus.s__Proteus_mirabilis	571.182	29.171	12.0093
PWY-8178: pentose phosphate pathway (non-oxidative branch) II	0.492868	0.0303882	Bacteroides.s__Bacteroides_cellulosilyticus	Bacteroides.s__Bacteroides_fragilis	Escherichia.s__Escherichia_coli	1092.57	934.818	875.505
ARGININE-SYN4-PWY: L-ornithine biosynthesis II	0.842833	0.0351011	Bacteroides.s__Bacteroides_fragilis	Escherichia.s__Escherichia_coli	Salmonella.s__Salmonella_enterica	1118.5	431.36	0.0596774
PWY-6901: superpathway of glucose and xylose degradation	0.599992	0.0360805	Escherichia.s__Escherichia_coli	Escherichia.s__Escherichia_fergusonii	None	483.269	5.29394	0
PWY-7013: (S)-propane-1,2-diol degradation	0.865273	0.0374521	Escherichia.s__Escherichia_coli	Escherichia.s__Escherichia_fergusonii	Klebsiella.s__Klebsiella_oxytoca	303.9	10.3392	0.990946
PWY-6478: GDP-D-glycero-&alpha;-D-manno-heptose biosynthesis	1.70149	0.0426655	Bacteroides.s__Bacteroides_fragilis	None	None	974.611	0	0
PWY66-367: ketogenesis	1.07449	0.0447543	Bacillus.s__Bacillus_sporothermodurans	None	None	0	0	0
PWY-7316: dTDP-N-acetylviosamine biosynthesis	1.63999	0.0448827	Bacteroides.s__Bacteroides_fragilis	None	None	1999.75	0	0
PYRIDOXSYN-PWY: pyridoxal 5'-phosphate biosynthesis I	0.760321	0.0458768	Bacteroides.s__Bacteroides_cellulosilyticus	Bacteroides.s__Bacteroides_fragilis	Escherichia.s__Escherichia_coli	1451.39	706.817	397.073
PWY-6147: 6-hydroxymethyl-dihydropterin diphosphate biosynthesis I	0.816885	0.0473937	Bacteroides.s__Bacteroides_fragilis	Escherichia.s__Escherichia_coli	Escherichia.s__Escherichia_fergusonii	1593.73	373.196	10.7439
ASPASN-PWY: superpathway of L-aspartate and L-asparagine biosynthesis	0.643329	0.0486982	Bacteroides.s__Bacteroides_fragilis	Escherichia.s__Escherichia_coli	Klebsiella.s__Klebsiella_oxytoca	1623.55	678.768	18.0593
PWY0-845: superpathway of pyridoxal 5'-phosphate biosynthesis and salvage	0.702096	0.0493947	Bacteroides.s__Bacteroides_cellulosilyticus	Bacteroides.s__Bacteroides_fragilis	Escherichia.s__Escherichia_coli	1319.06	678.787	401.062
PWY-8004: Entner-Doudoroff pathway I	0.642989	0.0495662	Bacteroides.s__Bacteroides_fragilis	Escherichia.s__Escherichia_coli	Escherichia.s__Escherichia_fergusonii	994.149	419.531	3.80987

## Sheet: P3
Pathways d 21: OH-WM vs. PC (No# = 10)
Pathway	log2FoldChange	pvalue	TopSpecies-1	TopSpecies-2	TopSpecies-3	Contribution-1	Contribution-2	Contribution-3
PWY3DJ-35471: L-ascorbate biosynthesis IV (animals, D-glucuronate pathway)	-19.3484	0.000224286	Herbaspirillum.s__Herbaspirillum_seropedicae	None	None	0.172047	0	0
GLUCUROCAT-PWY: superpathway of &beta;-D-glucuronosides degradation	0.428979	0.010929	Escherichia.s__Escherichia_coli	Escherichia.s__Escherichia_fergusonii	None	209.991	5.71197	0
PWY-6292: superpathway of L-cysteine biosynthesis (mammalian)	1.51137	0.0118095	Bacillus.s__Bacillus_sporothermodurans	None	None	0	0	0
POLYAMINSYN3-PWY: superpathway of polyamine biosynthesis II	1.56881	0.0223185	None	None	None	0	0	0
PWY-7688: dTDP-&alpha;-D-ravidosamine and dTDP-4-acetyl-&alpha;-D-ravidosamine biosynthesis	-2.54888	0.0241566	Bacteroides.s__Bacteroides_fragilis	Escherichia.s__Escherichia_coli	None	373.496	25.2106	0
PWY-7315: dTDP-N-acetylthomosamine biosynthesis	1.16615	0.0255215	Bacteroides.s__Bacteroides_fragilis	Escherichia.s__Escherichia_coli	Escherichia.s__Escherichia_fergusonii	2101.87	318.49	24.5551
POLYISOPRENSYN-PWY: polyisoprenoid biosynthesis (E. coli)	-0.756815	0.0324719	Escherichia.s__Escherichia_coli	Lactobacillus.s__Lactobacillus_salivarius	Klebsiella.s__Klebsiella_oxytoca	309.124	200.912	53.7809
PWY-6293: superpathway of L-cysteine biosynthesis (fungi)	0.818264	0.0423613	Bacillus.s__Bacillus_sporothermodurans	None	None	0	0	0
PWY-801: homocysteine and cysteine interconversion	0.847277	0.0426638	Bacillus.s__Bacillus_sporothermodurans	None	None	0	0	0
PWY-7115: C4 photosynthetic carbon assimilation cycle, NAD-ME type	0.391059	0.0478251	Escherichia.s__Escherichia_coli	Escherichia.s__Escherichia_fergusonii	None	178.348	8.81332	0

## Sheet: P4
Pathways d 21: OH-SBP vs. PC (No# = 0)
Pathway	log2FoldChange	pvalue	TopSpecies-1	TopSpecies-2	TopSpecies-3	Contribution-1	Contribution-2	Contribution-3
PWY3DJ-35471: L-ascorbate biosynthesis IV (animals, D-glucuronate pathway)	-20.1453	0.000122071	Herbaspirillum.s__Herbaspirillum_seropedicae	None	None	0.172047	0	0
PWY-6292: superpathway of L-cysteine biosynthesis (mammalian)	1.78138	0.00320403	Bacillus.s__Bacillus_sporothermodurans	None	None	0	0	0
PWY-7209: superpathway of pyrimidine ribonucleosides degradation	1.29808	0.0069601	Escherichia.s__Escherichia_coli	None	None	41.6104	0	0
PWY-6607: guanosine nucleotides degradation I	2.27663	0.00740941	Bacillus.s__Bacillus_sporothermodurans	None	None	0	0	0
P124-PWY: Bifidobacterium shunt	1.60963	0.0076292	Lactobacillus.s__Lactobacillus_fermentum	None	None	1.13376	0	0
PWY-6595: superpathway of guanosine nucleotides degradation (plants)	2.19034	0.00925853	None	None	None	0	0	0
P122-PWY: heterolactic fermentation	1.07301	0.0157167	Escherichia.s__Escherichia_coli	None	None	79.6449	0	0
PWY-6168: flavin biosynthesis III (fungi)	-0.590055	0.0177063	Escherichia.s__Escherichia_coli	Escherichia.s__Escherichia_fergusonii	None	93.2307	4.80749	0
PWY-7198: pyrimidine deoxyribonucleotides de novo biosynthesis IV	0.874336	0.0287901	Escherichia.s__Escherichia_coli	Proteus.s__Proteus_mirabilis	Clostridium.s__Clostridium_neonatale	125.247	10.317	0.255908
PWY-8187: L-arginine degradation XIII (reductive Stickland reaction)	0.740565	0.0331084	Escherichia.s__Escherichia_coli	Lactobacillus.s__Lactobacillus_pontis	Lactobacillus.s__Lactobacillus_mucosae	420.907	19.7358	12.3957
PWY-6467: Kdo transfer to lipid IVA III (Chlamydia)	5.39974	0.0364919	Escherichia.s__Escherichia_coli	None	None	4.24863	0	0
PWY-6531: mannitol cycle	0.691272	0.0422061	Escherichia.s__Escherichia_coli	Salmonella.s__Salmonella_enterica	Klebsiella.s__Klebsiella_oxytoca	409.765	0.074578	0.0687599

## Sheet: P5
Pathways d 21: SH vs. PC (No# = 14)
Pathway	log2FoldChange	pvalue	TopSpecies-1	TopSpecies-2	TopSpecies-3	Contribution-1	Contribution-2	Contribution-3
PWY-7013: (S)-propane-1,2-diol degradation	1.48125	0.000369432	Escherichia.s__Escherichia_coli	Escherichia.s__Escherichia_fergusonii	Klebsiella.s__Klebsiella_oxytoca	303.9	10.3392	0.990946
GOLPDLCAT-PWY: superpathway of glycerol degradation to 1,3-propanediol	1.45372	0.00136621	None	None	None	0	0	0
PWY-5188: tetrapyrrole biosynthesis I (from glutamate)	0.728897	0.00178436	Escherichia.s__Escherichia_coli	Flavonifractor.s__Flavonifractor_sp_An10	Butyricicoccus.s__Butyricicoccus_pullicaecorum	501.079	75.5877	59.4976
PWY-5845: superpathway of menaquinol-9 biosynthesis	-0.510604	0.0170728	Escherichia.s__Escherichia_coli	Escherichia.s__Escherichia_fergusonii	None	294.443	5.73798	0
PWY0-1061: superpathway of L-alanine biosynthesis	0.593025	0.0213688	Escherichia.s__Escherichia_coli	Escherichia.s__Escherichia_fergusonii	Clostridiales_unclassified.s__Clostridiales_bacterium_CHKCI001	209.582	11.6898	6.8766
PWY-7115: C4 photosynthetic carbon assimilation cycle, NAD-ME type	0.441284	0.0254313	Escherichia.s__Escherichia_coli	Escherichia.s__Escherichia_fergusonii	None	178.348	8.81332	0
P221-PWY: octane oxidation	0.738951	0.0297915	Escherichia.s__Escherichia_coli	None	None	68.779	0	0
PWY-7385: 1,3-propanediol biosynthesis (engineered)	0.776922	0.0316904	Escherichia.s__Escherichia_coli	Salmonella.s__Salmonella_enterica	None	93.303	0.0925543	0
TYRFUMCAT-PWY: L-tyrosine degradation I	4.55084	0.0334663	None	None	None	0	0	0
PWY-6396: superpathway of 2,3-butanediol biosynthesis	3.18243	0.0360126	Streptococcus.s__Streptococcus_gallolyticus	Streptococcus.s__Streptococcus_macedonicus	None	3.74861	0.309275	0
P125-PWY: superpathway of (R,R)-butanediol biosynthesis	1.37414	0.0365933	Streptococcus.s__Streptococcus_gallolyticus	Streptococcus.s__Streptococcus_pasteurianus	Streptococcus.s__Streptococcus_macedonicus	4.4336	0.848059	0.352866
PWY-5862: superpathway of demethylmenaquinol-9 biosynthesis	-0.503424	0.0366339	Escherichia.s__Escherichia_coli	Escherichia.s__Escherichia_fergusonii	None	243.254	5.84169	0
PWY-5345: superpathway of L-methionine biosynthesis (by sulfhydrylation)	-0.420964	0.0459787	Proteus.s__Proteus_mirabilis	None	None	6.92668	0	0
PWY66-367: ketogenesis	1.06334	0.0481114	Bacillus.s__Bacillus_sporothermodurans	None	None	0	0	0

## Sheet: P6
Pathways d 21: SH-WM vs. PC (No# = 26)
Pathway	log2FoldChange	pvalue	TopSpecies-1	TopSpecies-2	TopSpecies-3	Contribution-1	Contribution-2	Contribution-3
PWY-5384: sucrose degradation IV (sucrose phosphorylase)	1.69745	2.85633e-05	Escherichia.s__Escherichia_coli	Lactobacillus.s__Lactobacillus_crispatus	Lactobacillus.s__Lactobacillus_pontis	466.215	97.5514	48.7022
PWY3DJ-35471: L-ascorbate biosynthesis IV (animals, D-glucuronate pathway)	-19.8306	0.000155631	Herbaspirillum.s__Herbaspirillum_seropedicae	None	None	0.172047	0	0
PWY-8187: L-arginine degradation XIII (reductive Stickland reaction)	1.10493	0.00141244	Escherichia.s__Escherichia_coli	Lactobacillus.s__Lactobacillus_pontis	Lactobacillus.s__Lactobacillus_mucosae	420.907	19.7358	12.3957
PWY-5188: tetrapyrrole biosynthesis I (from glutamate)	0.733002	0.001656	Escherichia.s__Escherichia_coli	Flavonifractor.s__Flavonifractor_sp_An10	Butyricicoccus.s__Butyricicoccus_pullicaecorum	501.079	75.5877	59.4976
PWY-702: L-methionine biosynthesis II	0.652616	0.00185322	Escherichia.s__Escherichia_coli	Escherichia.s__Escherichia_fergusonii	Enterococcus.s__Enterococcus_cecorum	563.024	59.8379	30.8093
PWY-6527: stachyose degradation	1.02397	0.00303706	Lactobacillus.s__Lactobacillus_salivarius	Escherichia.s__Escherichia_coli	Lactobacillus.s__Lactobacillus_crispatus	719.072	425.344	214.592
GALACTUROCAT-PWY: D-galacturonate degradation I	0.575842	0.00308497	Escherichia.s__Escherichia_coli	Escherichia.s__Escherichia_fergusonii	Clostridiales_unclassified.s__Clostridiales_bacterium_CHKCI001	216.818	5.92968	5.34346
P161-PWY: acetylene degradation (anaerobic)	0.997648	0.00327621	Escherichia.s__Escherichia_coli	Lactobacillus.s__Lactobacillus_crispatus	Pseudoflavonifractor.s__Pseudoflavonifractor_capillosus	491.792	80.6324	67.2048
PWY-7013: (S)-propane-1,2-diol degradation	1.20864	0.00363918	Escherichia.s__Escherichia_coli	Escherichia.s__Escherichia_fergusonii	Klebsiella.s__Klebsiella_oxytoca	303.9	10.3392	0.990946
PWY-I9: L-cysteine biosynthesis VI (from L-methionine)	0.518262	0.00532278	Escherichia.s__Escherichia_coli	Enterococcus.s__Enterococcus_cecorum	Lactobacillus.s__Lactobacillus_mucosae	255.592	40.3042	11.3267
CITRULBIO-PWY: L-citrulline biosynthesis	-1.09496	0.00822867	Escherichia.s__Escherichia_coli	Lactobacillus.s__Lactobacillus_fermentum	Bacillus.s__Bacillus_velezensis	468.629	1.14987	0
PWY-4984: urea cycle	-1.89677	0.00918722	Lactobacillus.s__Lactobacillus_fermentum	Flavonifractor.s__Flavonifractor_plautii	Staphylococcus.s__Staphylococcus_cohnii	1.1303	0.0640461	0
P124-PWY: Bifidobacterium shunt	1.56114	0.00929796	Lactobacillus.s__Lactobacillus_fermentum	None	None	1.13376	0	0
PWY0-1061: superpathway of L-alanine biosynthesis	0.634149	0.0134278	Escherichia.s__Escherichia_coli	Escherichia.s__Escherichia_fergusonii	Clostridiales_unclassified.s__Clostridiales_bacterium_CHKCI001	209.582	11.6898	6.8766
PWY-6895: superpathway of thiamine diphosphate biosynthesis II	-0.467584	0.0195253	Escherichia.s__Escherichia_coli	Proteus.s__Proteus_mirabilis	Escherichia.s__Escherichia_fergusonii	259.348	5.4962	4.10232
PWY-7115: C4 photosynthetic carbon assimilation cycle, NAD-ME type	0.450535	0.0216058	Escherichia.s__Escherichia_coli	Escherichia.s__Escherichia_fergusonii	None	178.348	8.81332	0
PWY-5972: stearate biosynthesis I (animals)	-1.17367	0.0235594	Saccharomyces.s__Saccharomyces_cerevisiae	None	None	0	0	0
PWY-6317: D-galactose degradation I (Leloir pathway)	0.62235	0.0240022	Escherichia.s__Escherichia_coli	Lactobacillus.s__Lactobacillus_crispatus	Anaerotruncus.s__Anaerotruncus_colihominis	545.523	143.194	37.9757
GLUCUROCAT-PWY: superpathway of &beta;-D-glucuronosides degradation	0.362856	0.0305749	Escherichia.s__Escherichia_coli	Escherichia.s__Escherichia_fergusonii	None	209.991	5.71197	0
PWY-6467: Kdo transfer to lipid IVA III (Chlamydia)	5.53318	0.0310419	Escherichia.s__Escherichia_coli	None	None	4.24863	0	0
PWY-6906: chitin derivatives degradation	2.57225	0.0317658	Clostridiales_unclassified.s__Clostridiales_bacterium_CHKCI006	None	None	0.364405	0	0
PWY-5100: pyruvate fermentation to acetate and lactate II	0.813883	0.0384966	Lactobacillus.s__Lactobacillus_salivarius	Lactobacillus.s__Lactobacillus_crispatus	Escherichia.s__Escherichia_coli	656.565	275.784	249.043
P41-PWY: pyruvate fermentation to acetate and (S)-lactate I	0.813886	0.0412395	Lactobacillus.s__Lactobacillus_salivarius	Lactobacillus.s__Lactobacillus_crispatus	Escherichia.s__Escherichia_coli	656.565	275.784	151.59
REDCITCYC: TCA cycle VI (Helicobacter)	0.618314	0.0432302	Escherichia.s__Escherichia_coli	None	None	83.8592	0	0
PWY-5345: superpathway of L-methionine biosynthesis (by sulfhydrylation)	-0.418024	0.0471633	Proteus.s__Proteus_mirabilis	None	None	6.92668	0	0
PWY-5088: L-glutamate degradation VIII (to propanoate)	-1.12957	0.0476127	None	None	None	0	0	0

## Sheet: P7
Pathways d 21: SH-SBP vs. PC (No# = 19)
Pathway	log2FoldChange	pvalue	TopSpecies-1	TopSpecies-2	TopSpecies-3	Contribution-1	Contribution-2	Contribution-3
PWY-5180: toluene degradation I (aerobic) (via o-cresol)	-21.9339	1.35756e-06	None	None	None	0	0	0
PWY-6292: superpathway of L-cysteine biosynthesis (mammalian)	1.98002	0.00092879	Bacillus.s__Bacillus_sporothermodurans	None	None	0	0	0
PWY-7115: C4 photosynthetic carbon assimilation cycle, NAD-ME type	0.641455	0.00110812	Escherichia.s__Escherichia_coli	Escherichia.s__Escherichia_fergusonii	None	178.348	8.81332	0
P185-PWY: formaldehyde assimilation III (dihydroxyacetone cycle)	2.17892	0.00211673	Proteus.s__Proteus_mirabilis	None	None	3.06099	0	0
PWY0-1533: methylphosphonate degradation I	-2.08043	0.00234057	Klebsiella.s__Klebsiella_oxytoca	Escherichia.s__Escherichia_coli	None	91.2961	9.81318	0
PWY-7807: glyphosate degradation III	-1.96646	0.00281714	Escherichia.s__Escherichia_coli	None	None	16.4981	0	0
PWY-7805: (aminomethyl)phosphonate degradation	-1.89409	0.00355999	Escherichia.s__Escherichia_coli	None	None	15.7044	0	0
PPGPPMET-PWY: ppGpp metabolism	1.08227	0.00374552	Escherichia.s__Escherichia_coli	Escherichia.s__Escherichia_fergusonii	Proteus.s__Proteus_mirabilis	41.8364	32.0181	8.8056
PWY0-1061: superpathway of L-alanine biosynthesis	0.733331	0.0043356	Escherichia.s__Escherichia_coli	Escherichia.s__Escherichia_fergusonii	Clostridiales_unclassified.s__Clostridiales_bacterium_CHKCI001	209.582	11.6898	6.8766
PWY-5088: L-glutamate degradation VIII (to propanoate)	-1.56864	0.00635791	None	None	None	0	0	0
P124-PWY: Bifidobacterium shunt	1.54473	0.0101322	Lactobacillus.s__Lactobacillus_fermentum	None	None	1.13376	0	0
PWY-7356: thiamine diphosphate salvage IV (yeast)	1.04624	0.0116871	Lactobacillus.s__Lactobacillus_fermentum	Pediococcus.s__Pediococcus_acidilactici	Listeria.s__Listeria_monocytogenes	1.1047	0.386563	0.198225
PWY-5692: allantoin degradation to glyoxylate II	-1.97186	0.0165539	Klebsiella.s__Klebsiella_oxytoca	Escherichia.s__Escherichia_fergusonii	Escherichia.s__Escherichia_coli	28.183	6.16139	3.38029
URDEGR-PWY: superpathway of allantoin degradation in plants	-1.97186	0.0165539	Klebsiella.s__Klebsiella_oxytoca	Escherichia.s__Escherichia_fergusonii	Escherichia.s__Escherichia_coli	28.183	6.16139	3.38029
PWY-7209: superpathway of pyrimidine ribonucleosides degradation	1.08344	0.0224271	Escherichia.s__Escherichia_coli	None	None	41.6104	0	0
PWY-8187: L-arginine degradation XIII (reductive Stickland reaction)	0.721298	0.0373344	Escherichia.s__Escherichia_coli	Lactobacillus.s__Lactobacillus_pontis	Lactobacillus.s__Lactobacillus_mucosae	420.907	19.7358	12.3957
GLYCOL-GLYOXDEG-PWY: superpathway of glycol metabolism and degradation	-1.14559	0.0380179	Klebsiella.s__Klebsiella_oxytoca	Escherichia.s__Escherichia_coli	None	37.42	27.4767	0
PWY-8086: (S)-lactate fermentation to propanoate, acetate and hydrogen	-1.02581	0.0388476	None	None	None	0	0	0
PWY-7198: pyrimidine deoxyribonucleotides de novo biosynthesis IV	0.814854	0.0411402	Escherichia.s__Escherichia_coli	Proteus.s__Proteus_mirabilis	Clostridium.s__Clostridium_neonatale	125.247	10.317	0.255908
